# Supplementary material for: Perspective-Taking and Reactions Toward Poor Performers in Groups: A Scoping Review and Discussion
Source: Behav Sci (Basel). 2025 May 1;15(5):612. doi: 10.3390/bs15050612 (PMC12108877; doi:10.3390/bs15050612)
Supplement: Supplementary file 1 [file behavsci-15-00612-s001.zip]

Archive with 1 entries (1 files):
- behavsci-3452958-supplementary.pdf
